# Supplementary material for: Two Drug–Drug Co-Amorphous Systems of Curcumin and Berberine Hydrochloride/Palmatine Hydrochloride with Improved Physicochemical Properties and Multifunctional Activities
Source: Pharmaceutics. 2025 Dec 20;18(1):9. doi: 10.3390/pharmaceutics18010009 (PMC12845240; doi:10.3390/pharmaceutics18010009)
Supplement: Supplementary file 1 [file pharmaceutics-18-00009-s001.zip]

Archive with 1 entries (1 files):
- pharmaceutics-3991690-supplementary.pdf
